# Supplementary material for: The Fear Avoidance Model predicts short-term pain and disability following lumbar disc surgery
Source: PLoS One. 2018 Mar 5;13(3):e0193566. doi: 10.1371/journal.pone.0193566 (PMC5837292; doi:10.1371/journal.pone.0193566)
Supplement: S1 Dataset — (XLSX) [file pone.0193566.s001.xlsx]

## Sheet: FAMdata
Subject_ID	Age	BMI	Gender	PA_dichotomized	E1_PCS_Total	E1_ODI	E1_ave_back_pain	E1_ave_Leg_pain	E1_BDI	E1_FABQ_PA	E1_FABQ_W	10week_ODI	10week_ave_back_pain	10week_ave_Leg_pain
1	33	23.98	1	9	7	999	999	999	11	999	999	0	0	0.333
2	36	40.35	0	9	11	999	999	999	4	999	999	52	5	3.333
3	44	29.1561	1	0	8	22	5	0	7	18	20	18	5	0
4	38	28.478	1	1	35	40	5.6666	1	21	12	38	60	5.6666	2
5	55	26.8702	1	0	0	16	4	0	0	3	3	18	1.6666	0
6	49	41.3437	0	0	22	26	3.333	0	14	16	13	999	999	999
7	21	30.4066	0	1	5	30	4	1	8	5	1	0	0	0
8	29	25.5376	0	1	1	26	4.3333	1.667	4	18	21	14	1.67	0.33
9	21	46.01	0	0	26	42	5.667	3.333	9	15	7	0	0.667	0.333
10	29	27.9536	0	0	39	68	8.3333	6	33	22	19	70	7	5
11	52	28.055	1	0	11	34	6	4.3333	2	24	22	999	999	999
12	33	25.07	0	0	32	44	5.667	4.333	26	15	20	36	3	2.333
13	43	27.2592	1	0	21	22	1.6666	0.3333	8	14	0	0	0.66666	0
14	40	22.312	0	0	21	46	6.33333	5.3333	16	15	19	2	0.66666	0
15	43	31.7932	1	1	18	22	3.333	2.333	20	20	27	2	1	0.33333
16	46	31.1667	1	0	37	36	6	5	1	16	6	0	0	0
17	34	25.4	1	0	35	37.5	8	7	11	24	22	16	2	1
18	34	47.6478	0	0	39	48	9	8	36	24	0	999	999	999
19	33	32.0946	1	1	16	26	5.3333	4.6666	3	14	19	28	4	0
20	32	32.4462	0	0	35	86	9	8.3333	15	24	39	42	4.667	2
21	40	22.1299	0	9	14	48	5.667	5.333	12	24	25	26	6	5.3333
22	35	25.7658	1	1	15	44	7	6.6666	8	10	23	10	1	1
23	41	23.04	0	0	24	22	4	4	3	18	25	8	1	0
24	31	25.83	0	0	7	58	4.333	4.333	5	18	0	2	1	1
25	37	35.8673	1	1	7	40	4.3333	4.3333	1	14	20	4	0	1
26	31	35.7277	0	0	32	72	7.3333	7.3333	10	24	42	28	3.333	5
27	30	26.13	1	1	37	78	9.333	10	14	24	29	999	999	999
28	36	32.4942	1	0	16	32	3	4	9	17	30	6	1	0
29	45	27.9765	1	0	18	50	4	5	9	24	31	2	1.33333	0
30	46	24.97	1	1	10	32	6	7	13	0	28	2	1.333	0.333
31	50	33.9833	0	1	25	44	6.3333	7.3333	13	20	32	10	2.3333	0
32	22	24.14	0	0	16	70	3.667	5	9	21	30	999	999	999
33	30	30.5122	1	0	16	62	6.3333	7.6666	11	23	6	0	0.33333	0
34	54	26.7795	1	1	36	38	6	7.3333	13	18	29	20	1	2.66666
35	50	19.5756	0	0	9	58	6	7.66667	20	16	8	0	0.3333	0.6666
36	39	48.74	0	1	11	52	4.3333	6	5	17	16	0	0	0
37	34	21.7872	0	0	21	44	6.3333	8	8	20	17	4	1.3333	0
38	35	33.2231	1	1	27	42	6.333	8	18	23	34	34	4	4
39	46	28.1261	1	0	33	40	6	8	7	22	29	2	0.667	0.333
40	28	39.16	0	0	33	50	6	8	13	7	22	26	2.667	2.667
41	56	22.0448	0	0	28	38	1	3.3333	12	14	8	6	1	0
42	35	26.1678	1	1	6	38	1.6666	4.6666	4	8	0	2	0.667	0.333
43	45	21.6308	0	0	13	58	3.667	6.667	17	7	21	32	0	1
44	53	30.4155	1	0	17	46	0.6666	3.66666	10	17	1	15.56	0.333	0
45	48	45.7206	0	1	22	44	4.3333	7.6666	31	23	20	32	3	3
46	26	30.1109	0	0	14	46	2	5.66666	6	21	32	18	5.3333	5.333
47	44	38.3682	0	0	33	56	5.3333	9	14	13	6	32	4.3333	2.3333
48	48	24.4097	1	0	20	28	0	4	5	24	2	0	0	0
49	56	24.587	1	1	16	26	1.6666	5.6666	12	12	19	20	0.3333	5.6666
50	48	41.8676	1	1	5	30	2.3333	6.3333	3	22	9	0	0	0
51	47	25.0549	0	1	1	40	1.3333	6	4	8	17	14	0.3333	1
52	32	22.95	1	1	25	44	0	5.333	8	24	15	4	0	0.667
53	53	30.87	0	1	5	32	1	6.333	2	18	14	20	1	1.667
54	53	28.5168	0	0	7	36	0.3333	6	0	18	4	0	0	0.667
55	32	25.6828	0	1	16	50	2.3333	8	17	10	12	18	1	2
56	44	23.7336	1	0	23	72	1.333	7.333	3	24	34	8	0	0
57	48	22.89	1	0	32	62	2	8.333	18	22	21	4	1	1
58	48	23.5573	0	0	26	60	1.6666	9	9	24	0	16	2.6666	0
59	51	26.6058	1	1	13	30	0	7.6666	1	24	7	2	0	0
60	53	24.3253	1	1	8	38	0	8	2	24	0	2	0	0.6666
